# Supplementary material for: The Comparison of Immunomodulatory Properties of Canine and Human Wharton Jelly-Derived Mesenchymal Stromal Cells
Source: Int J Mol Sci. 2024 Aug 16;25(16):8926. doi: 10.3390/ijms25168926 (PMC11354339; doi:10.3390/ijms25168926)
Supplement: Supplementary file 1 [file ijms-25-08926-s001.zip]

Archive with 1 entries (1 files):
- ijms-3140354-supplementary.pdf
